# Supplementary material for: An Ovarian Steroid Metabolomic Pathway Analysis in Basal and Polycystic Ovary Syndrome (PCOS)-like Gonadotropin Conditions Reveals a Hyperandrogenic Phenotype Measured by Mass Spectrometry
Source: Biomedicines. 2022 Jul 8;10(7):1646. doi: 10.3390/biomedicines10071646 (PMC9313004; doi:10.3390/biomedicines10071646)
Supplement: Supplementary file 1 [file biomedicines-10-01646-s001.zip]

Archive with 2 entries (2 files):
- Supplemental Section S2 Raw Data.xlsx
- biomedicines-1775305 - Supplementary Section 1.pdf
