# Supplementary material for: An Ovarian Steroid Metabolomic Pathway Analysis in Basal and Polycystic Ovary Syndrome (PCOS)-like Gonadotropin Conditions Reveals a Hyperandrogenic Phenotype Measured by Mass Spectrometry
Source: Biomedicines. 2022 Jul 8;10(7):1646. doi: 10.3390/biomedicines10071646 (PMC9313004; doi:10.3390/biomedicines10071646)
Supplement: Supplementary file 1 [file biomedicines-10-01646-s001.zip › Supplemental Section S2 Raw Data.xlsx]

## Sheet: Legend
Experimental Design:
Ovaries were harvested from 12-day-old CD-1 female mice. Animals were randomly used for all experiments. Ovaries were cut into two even pieces in dissection media, which was composed of Leibowitz’s L-15 medium supplemented with 10% FBS and 0.5% penicillin-streptomycin. The two ovary halves were placed on a Transwell culture insert (pore diameter 0.4 µm) in an individual well of a 24-well-plate co…
Samples:
11-12 samples were collected for each of the three groups described above, across 3 replicate experiments (R1-R3 in next tab)
Samples were collected on Days 2, 4, 6, 8, 10, 12, 14 (pre ovulation induction), 15 (16-18 hours post ovulation induction), 17, 19, 21, 23, 25, 27
Abbreviations
rhFSH = recombinant human FSH
hCG = human chorinoic gonadotropin
E1 = estrone
E2 = estradiol
P = progesterone
T = testosterone
A = androstenedione
DHT = dihydrotestosterone
DHEA = dehydroepiandrosterone
N.P. = no peak on LC-MS/MS

## Sheet: Data 
	Conditions					Result (pg/mL)
Dates of Experiment	Replicate	Group (mIU hCG)	Sample	Day	Sample Name	E1	E2	P	T	A	DHT	DHEA
02/12/2020 - 03/11/2020	R1	G0	A	2	R1-G0-A-Day2	144.473	162.036	1262.15	18.137	70.1735	N.P.	-33855.4
02/12/2020 - 03/11/2020	R1	G0	A	4	R1-G0-A-Day4	148.298	185.063	990.225	22.4417	70.4164	N.P.	N.P.
02/12/2020 - 03/11/2020	R1	G0	A	6	R1-G0-A-Day6	166.918	287.821	1044.32	42.6362	99.7192	N.P.	N.P.
02/12/2020 - 03/11/2020	R1	G0	A	8	R1-G0-A-Day8	330.579	1310.85	2117.64	448.089	200.781	280.042	N.P.
02/12/2020 - 03/11/2020	R1	G0	A	10	R1-G0-A-Day10	558.617	2785.92	4768.19	859.137	516.841	152.189	N.P.
02/12/2020 - 03/11/2020	R1	G0	A	12	R1-G0-A-Day12	1026.96	6554.15	5753.86	1659.56	755.643	172.924	N.P.
02/12/2020 - 03/11/2020	R1	G0	A	14	R1-G0-A-Day14	862.603	7339.43	4921	807.87	345.155	197.336	N.P.
02/12/2020 - 03/11/2020	R1	G0	A	15	R1-G0-A-Day15	419.324	2385.4	153183	19554.7	7460.23	N.P.	N.P.
02/12/2020 - 03/11/2020	R1	G0	A	17	R1-G0-A-Day17	270.603	918.821	132877	53498.5	51060.1	414.892	-25156.4
02/12/2020 - 03/11/2020	R1	G0	A	19	R1-G0-A-Day19	276.744	995.052	200594	91124.9	154615	2553.43	150295
02/12/2020 - 03/11/2020	R1	G0	A	21	R1-G0-A-Day21	315.964	1153.12	272985	104647	244002	5704.66	291100
02/12/2020 - 03/11/2020	R1	G0	A	23	R1-G0-A-Day23	232.32	1076.38	266125	113975	226855	7216.37	342817
02/12/2020 - 03/11/2020	R1	G0	A	25	R1-G0-A-Day25	249.889	652.61	158582	105640	272022	8744.88	388500
02/12/2020 - 03/11/2020	R1	G0	A	27	R1-G0-A-Day27	204.432	407.408	103829	101515	275568	10150.5	497647
02/12/2020 - 03/11/2020	R1	G0	B	2	R1-G0-B-Day2	239.794	280.926	487.499	82.442	166.268	N.P.	N.P.
02/12/2020 - 03/11/2020	R1	G0	B	4	R1-G0-B-Day4	214.807	247.351	442.189	26.45	88.3923	N.P.	N.P.
02/12/2020 - 03/11/2020	R1	G0	B	6	R1-G0-B-Day6	201.425	356.139	5984.93	3322.47	574.336	N.P.	N.P.
02/12/2020 - 03/11/2020	R1	G0	B	8	R1-G0-B-Day8	717.891	1250.17	968.414	235.523	267.254	53.6847	N.P.
02/12/2020 - 03/11/2020	R1	G0	B	10	R1-G0-B-Day10	2072.3	7149.26	3317.2	1360.98	1384.5	76.107	N.P.
02/12/2020 - 03/11/2020	R1	G0	B	12	R1-G0-B-Day12	1762.72	9328.4	2607.69	745.456	598.724	105.193	N.P.
02/12/2020 - 03/11/2020	R1	G0	B	14	R1-G0-B-Day14	1987.09	16972.6	4193.15	995.484	967.764	134.336	-37067.2
02/12/2020 - 03/11/2020	R1	G0	B	15	R1-G0-B-Day15	680.652	4152.46	118928	7124.86	4119.38	138.252	N.P.
02/12/2020 - 03/11/2020	R1	G0	B	17	R1-G0-B-Day17	283.82	757.571	311565	52178.3	50648.1	457.191	N.P.
02/12/2020 - 03/11/2020	R1	G0	B	19	R1-G0-B-Day19	205.8	552.561	349455	52538.3	73184.2	763.569	-15611.3
02/12/2020 - 03/11/2020	R1	G0	B	21	R1-G0-B-Day21	192.017	630.369	468003	50376.3	90266.1	818.253	-18650.3
02/12/2020 - 03/11/2020	R1	G0	B	23	R1-G0-B-Day23	194.233	713.846	499302	62357	121880	860.119	-13192.9
02/12/2020 - 03/11/2020	R1	G0	B	25	R1-G0-B-Day25	178.153	624.237	427193	82911.9	175294	1599.91	-11763.4
02/12/2020 - 03/11/2020	R1	G0	B	27	R1-G0-B-Day27	167.048	497.191	309945	80778.6	160792	1994.36	-16110.6
02/12/2020 - 03/11/2020	R1	G0	C	2	R1-G0-C-Day2	149.175	210.208	490.085	63.0743	116.314	N.P.	N.P.
02/12/2020 - 03/11/2020	R1	G0	C	4	R1-G0-C-Day4	146.405	198.844	411.626	22.5796	77.2642	N.P.	N.P.
02/12/2020 - 03/11/2020	R1	G0	C	6	R1-G0-C-Day6	152.801	209.608	491.854	22.3329	64.0882	N.P.	N.P.
02/12/2020 - 03/11/2020	R1	G0	C	8	R1-G0-C-Day8	195.424	467.206	690.824	33.4078	69.4417	N.P.	N.P.
02/12/2020 - 03/11/2020	R1	G0	C	10	R1-G0-C-Day10	685.941	4755.88	1967.8	519.718	490.382	N.P.	N.P.
02/12/2020 - 03/11/2020	R1	G0	C	12	R1-G0-C-Day12	779.491	6504.2	3123.8	455.908	314.274	60.0544	N.P.
02/12/2020 - 03/11/2020	R1	G0	C	14	R1-G0-C-Day14	599.391	5827.36	2982.43	243.56	135.81	42.0097	N.P.
02/12/2020 - 03/11/2020	R1	G0	C	15	R1-G0-C-Day15	275.153	1563.67	148003	7219.15	2539.71	N.P.	N.P.
02/12/2020 - 03/11/2020	R1	G0	C	17	R1-G0-C-Day17	364.571	490.706	194919	37568.8	19781.6	388.028	N.P.
02/12/2020 - 03/11/2020	R1	G0	C	19	R1-G0-C-Day19	161.67	421.557	266559	42928	41370.2	546.602	-19813.5
02/12/2020 - 03/11/2020	R1	G0	C	21	R1-G0-C-Day21	166.126	495.156	352188	34702.8	50848.9	665.668	-23752.8
02/12/2020 - 03/11/2020	R1	G0	C	23	R1-G0-C-Day23	180.959	709.12	476024	35824.8	66418.1	795.963	-25816.6
02/12/2020 - 03/11/2020	R1	G0	C	25	R1-G0-C-Day25	198.06	829.631	345601	40077.5	75622.1	951.301	-18546.6
02/12/2020 - 03/11/2020	R1	G0	C	27	R1-G0-C-Day27	187.157	759.128	277202	40826.1	75428.6	964.944	-24295.7
02/12/2020 - 03/11/2020	R1	G0	D	2	R1-G0-D-Day2	161.835	199.739	829.55	28.668	87.6861	N.P.	N.P.
02/12/2020 - 03/11/2020	R1	G0	D	4	R1-G0-D-Day4	146.539	177.88	552.56	5.94533	59.8594	N.P.	N.P.
02/12/2020 - 03/11/2020	R1	G0	D	6	R1-G0-D-Day6	149.834	184.34	501.047	4.98478	56.6305	N.P.	N.P.
02/12/2020 - 03/11/2020	R1	G0	D	8	R1-G0-D-Day8	382.454	836.97	676.416	93.6007	113.569	N.P.	N.P.
02/12/2020 - 03/11/2020	R1	G0	D	10	R1-G0-D-Day10	800.582	4392	2220.14	1781.23	1271.8	33.4816	N.P.
02/12/2020 - 03/11/2020	R1	G0	D	12	R1-G0-D-Day12	1554.83	11629	2684.52	1781.23	1012.58	142.367	N.P.
02/12/2020 - 03/11/2020	R1	G0	D	14	R1-G0-D-Day14	968.721	8978.56	2344.92	629.551	309.573	65.25	-31453.8
02/12/2020 - 03/11/2020	R1	G0	D	15	R1-G0-D-Day15	373.446	2304.89	127954	13126	5660.84	N.P.	N.P.
02/12/2020 - 03/11/2020	R1	G0	D	17	R1-G0-D-Day17	229.206	659.125	211629	69173.2	63551.8	648.071	-13975.6
02/12/2020 - 03/11/2020	R1	G0	D	19	R1-G0-D-Day19	251.727	1072.31	351475	73671.5	97292.7	1410.59	4095.27
02/12/2020 - 03/11/2020	R1	G0	D	21	R1-G0-D-Day21	208.728	1540.21	469829	79746.7	131577	2400.72	3440.13
02/12/2020 - 03/11/2020	R1	G0	D	23	R1-G0-D-Day23	225.153	1727.5	569787	77325.6	143908	2311.42	20840.6
02/12/2020 - 03/11/2020	R1	G0	D	25	R1-G0-D-Day25	171.12	918.263	397765	72477	128620	1816.4	15400.6
02/12/2020 - 03/11/2020	R1	G0	D	27	R1-G0-D-Day27	156.964	673.405	318747	81085.6	154880	2391.35	537.975
02/12/2020 - 03/11/2020	R1	G10	A	2	R1-G10-A-Day2	229.573	286.148	2131.25	254.714	441.248	N.P.	N.P.
02/12/2020 - 03/11/2020	R1	G10	A	4	R1-G10-A-Day4	305.192	396.225	1880.96	263.97	453.787	N.P.	N.P.
02/12/2020 - 03/11/2020	R1	G10	A	6	R1-G10-A-Day6	500.572	652.174	3054.39	416.789	638.242	N.P.	N.P.
02/12/2020 - 03/11/2020	R1	G10	A	8	R1-G10-A-Day8	1017.21	1565.43	3466.15	1212.89	1223.11	N.P.	N.P.
02/12/2020 - 03/11/2020	R1	G10	A	10	R1-G10-A-Day10	1323.06	3578.2	3122.19	1463.73	1151.66	59.3099	N.P.
02/12/2020 - 03/11/2020	R1	G10	A	12	R1-G10-A-Day12	1895.68	8026.5	2837.42	2645.99	1666.98	147.263	N.P.
02/12/2020 - 03/11/2020	R1	G10	A	14	R1-G10-A-Day14	3233.11	21319.7	4513.58	4286.44	2261.16	273.126	N.P.
02/12/2020 - 03/11/2020	R1	G10	A	15	R1-G10-A-Day15	1013.02	6258.32	121996	16624.7	9621.44	113.558	N.P.
02/12/2020 - 03/11/2020	R1	G10	A	17	R1-G10-A-Day17	303.625	985.667	151744	61566.2	91134.1	1001.21	-22108
02/12/2020 - 03/11/2020	R1	G10	A	19	R1-G10-A-Day19	264.949	793.984	272179	98764.9	259295	4185.67	102701
02/12/2020 - 03/11/2020	R1	G10	A	21	R1-G10-A-Day21	180.859	589.739	228437	102493	306302	5659.09	111774
02/12/2020 - 03/11/2020	R1	G10	A	23	R1-G10-A-Day23	170.75	553.076	163256	109161	301767	9029.44	155528
02/12/2020 - 03/11/2020	R1	G10	A	25	R1-G10-A-Day25	143.266	448.134	113987	109737	274387	13426.6	176804
02/12/2020 - 03/11/2020	R1	G10	A	27	R1-G10-A-Day27	138.422	333.971	69175.6	101029	214487	13476	182128
02/12/2020 - 03/11/2020	R1	G10	B	2	R1-G10-B-Day2	231.463	341.251	3866.58	214.798	441.388	N.P.	N.P.
02/12/2020 - 03/11/2020	R1	G10	B	4	R1-G10-B-Day4	306.881	340.515	3158.66	204.685	448.11	N.P.	N.P.
02/12/2020 - 03/11/2020	R1	G10	B	6	R1-G10-B-Day6	514.462	430.325	5380.18	484.693	1202.22	N.P.	N.P.
02/12/2020 - 03/11/2020	R1	G10	B	8	R1-G10-B-Day8	725.55	1785.97	5182.98	673.448	1401.73	N.P.	-34098.2
02/12/2020 - 03/11/2020	R1	G10	B	10	R1-G10-B-Day10	1121.78	994.657	3621.21	848.575	1474.43	40.6469	-28341.1
02/12/2020 - 03/11/2020	R1	G10	B	12	R1-G10-B-Day12	2332.25	2395.7	6575.59	3104.56	4502.53	164.592	1287.08
02/12/2020 - 03/11/2020	R1	G10	B	14	R1-G10-B-Day14	2789.33	3674.45	6453.88	7320.23	9568.77	255.971	10129.4
02/12/2020 - 03/11/2020	R1	G10	B	15	R1-G10-B-Day15	1175.35	1363.26	61308.7	5098.78	7787.21	71.9271	-22264.8
02/12/2020 - 03/11/2020	R1	G10	B	17	R1-G10-B-Day17	518.37	531.664	67156.5	21282.3	63618.9	300.297	30641.6
02/12/2020 - 03/11/2020	R1	G10	B	19	R1-G10-B-Day19	404.701	437.198	75653.7	26700.2	105285	715.425	90054.9
02/12/2020 - 03/11/2020	R1	G10	B	21	R1-G10-B-Day21	390.932	424.283	81772.9	27210.2	103068	1073.74	128292
02/12/2020 - 03/11/2020	R1	G10	B	23	R1-G10-B-Day23	471.459	476.714	89836.3	26258.7	97332.8	874.658	181321
02/12/2020 - 03/11/2020	R1	G10	B	25	R1-G10-B-Day25	281.9	366.677	66924.1	22388.7	84438.4	777.992	133938
02/12/2020 - 03/11/2020	R1	G10	B	27	R1-G10-B-Day27	246.199	265.341	53598.5	17398	63315.9	827.633	79357.6
02/12/2020 - 03/11/2020	R1	G10	C	2	R1-G10-C-Day2	263.347	294.952	4613.24	264.372	655.374	N.P.	N.P.
02/12/2020 - 03/11/2020	R1	G10	C	4	R1-G10-C-Day4	356.46	417.504	3414.33	352.675	764.599	N.P.	N.P.
02/12/2020 - 03/11/2020	R1	G10	C	6	R1-G10-C-Day6	476.706	621.907	4975.63	407.214	749.203	N.P.	N.P.
02/12/2020 - 03/11/2020	R1	G10	C	8	R1-G10-C-Day8	1181.81	1668.46	6645.01	743.706	938.476	N.P.	N.P.
02/12/2020 - 03/11/2020	R1	G10	C	10	R1-G10-C-Day10	1171.09	3735.6	5331.6	682.502	713.774	N.P.	N.P.
02/12/2020 - 03/11/2020	R1	G10	C	12	R1-G10-C-Day12	1632.81	8303.04	5256.86	797.571	778.412	47.1445	N.P.
02/12/2020 - 03/11/2020	R1	G10	C	14	R1-G10-C-Day14	1946.32	16592.9	5335.87	706.674	668.439	136.36	N.P.
02/12/2020 - 03/11/2020	R1	G10	C	15	R1-G10-C-Day15	722.274	4022.39	132338	4600.14	3380.48	58.0298	N.P.
02/12/2020 - 03/11/2020	R1	G10	C	17	R1-G10-C-Day17	302.35	636.69	161951	21900.3	17492.5	94.5898	-31213.2
02/12/2020 - 03/11/2020	R1	G10	C	19	R1-G10-C-Day19	226.946	701.272	250350	43605.4	77621.7	624.052	-15951.7
02/12/2020 - 03/11/2020	R1	G10	C	21	R1-G10-C-Day21	222.462	1272.5	346632	60597.1	128998	989.214	-7947.67
02/12/2020 - 03/11/2020	R1	G10	C	23	R1-G10-C-Day23	200.253	1413.64	408559	65942.3	159582	1261.78	N.P.
02/12/2020 - 03/11/2020	R1	G10	C	25	R1-G10-C-Day25	169.804	1206.68	447225	77882.4	183370	1644.85	1032.9
02/12/2020 - 03/11/2020	R1	G10	C	27	R1-G10-C-Day27	174.705	1024.17	458624	86819.7	190417	2037.65	3985.68
02/12/2020 - 03/11/2020	R1	G10	D	2	R1-G10-D-Day2	218.838	406.152	2447.24	219.684	373.081	N.P.	N.P.
02/12/2020 - 03/11/2020	R1	G10	D	4	R1-G10-D-Day4	338.323	485.62	2608.87	240.598	440.11	N.P.	N.P.
02/12/2020 - 03/11/2020	R1	G10	D	6	R1-G10-D-Day6	733.325	826.33	4045.46	371.441	594.61	N.P.	N.P.
02/12/2020 - 03/11/2020	R1	G10	D	8	R1-G10-D-Day8	1403.57	2015.19	4939.6	960.541	1343.81	N.P.	N.P.
02/12/2020 - 03/11/2020	R1	G10	D	10	R1-G10-D-Day10	2340.63	3484.57	5267.04	1611.72	1675.05	N.P.	-31894
02/12/2020 - 03/11/2020	R1	G10	D	12	R1-G10-D-Day12	2799.56	5007.03	6871.81	3517.16	3262.12	N.P.	-29198.7
02/12/2020 - 03/11/2020	R1	G10	D	14	R1-G10-D-Day14	5774.79	17401.9	9460.58	5396.62	5416.23	402.581	-12263.5
02/12/2020 - 03/11/2020	R1	G10	D	15	R1-G10-D-Day15	2405.22	5724.21	80274.8	10205.7	14748.3	225.325	-17297.8
02/12/2020 - 03/11/2020	R1	G10	D	17	R1-G10-D-Day17	415.563	814.829	95016.1	23673.1	68194.6	881.897	166641
02/12/2020 - 03/11/2020	R1	G10	D	19	R1-G10-D-Day19	314.097	518.475	159897	33497.6	132348	3280.72	378909
02/12/2020 - 03/11/2020	R1	G10	D	21	R1-G10-D-Day21	344.55	414.785	184988	34762.6	129918	6519.11	586820
02/12/2020 - 03/11/2020	R1	G10	D	23	R1-G10-D-Day23	216.277	389.374	153625	38360.3	127473	5461.83	420496
02/12/2020 - 03/11/2020	R1	G10	D	25	R1-G10-D-Day25	172.033	276.496	126470	31045	93392.8	5025.66	350255
02/12/2020 - 03/11/2020	R1	G10	D	27	R1-G10-D-Day27	155.878	228.014	91160.7	22341.2	59840.9	4457.53	296292
02/12/2020 - 03/11/2020	R1	G30	A	2	R1-G30-A-Day2	493.758	642.525	3406.75	722.326	1304.45	N.P.	N.P.
02/12/2020 - 03/11/2020	R1	G30	A	4	R1-G30-A-Day4	662.417	719.036	4386.66	924.5	1852.74	N.P.	N.P.
02/12/2020 - 03/11/2020	R1	G30	A	6	R1-G30-A-Day6	1000.77	992.922	7065.31	1316.82	2346.42	N.P.	N.P.
02/12/2020 - 03/11/2020	R1	G30	A	8	R1-G30-A-Day8	2018.93	2728.85	9688.29	3448.47	4437.71	125.884	N.P.
02/12/2020 - 03/11/2020	R1	G30	A	10	R1-G30-A-Day10	636.286	1597.66	56465.7	33366.3	27166.3	531.59	N.P.
02/12/2020 - 03/11/2020	R1	G30	A	12	R1-G30-A-Day12	2281.95	5312.46	11311.1	9287.71	7333.24	222.264	N.P.
02/12/2020 - 03/11/2020	R1	G30	A	14	R1-G30-A-Day14	3456.86	11814.4	20289.9	13331.7	9250.51	423.326	-29352.4
02/12/2020 - 03/11/2020	R1	G30	A	15	R1-G30-A-Day15	158.87	170.89	7086.74	342.14	485.539	N.P.	N.P.
02/12/2020 - 03/11/2020	R1	G30	A	17	R1-G30-A-Day17	898.769	1976.15	138848	76064.1	147475	1168.62	19768.9
02/12/2020 - 03/11/2020	R1	G30	A	19	R1-G30-A-Day19	967.248	1740	233061	122642	363972	5893.91	244770
02/12/2020 - 03/11/2020	R1	G30	A	21	R1-G30-A-Day21	590.067	1230.77	173918	115289	375944	9560.12	245917
02/12/2020 - 03/11/2020	R1	G30	A	23	R1-G30-A-Day23	439.922	1090.22	126173	132593	374171	12965.5	255186
02/12/2020 - 03/11/2020	R1	G30	A	25	R1-G30-A-Day25	423.224	960.807	110415	125052	368935	15516.5	358934
02/12/2020 - 03/11/2020	R1	G30	A	27	R1-G30-A-Day27	262.422	626.45	93295	125963	320128	16506.3	315009
02/12/2020 - 03/11/2020	R1	G30	B	2	R1-G30-B-Day2	322.656	601.626	5658.4	1739.1	2620.78	N.P.	N.P.
02/12/2020 - 03/11/2020	R1	G30	B	4	R1-G30-B-Day4	872.679	1740.34	7781.87	5233.33	6403.34	N.P.	N.P.
02/12/2020 - 03/11/2020	R1	G30	B	6	R1-G30-B-Day6	1455.41	2988.34	9957.56	9374.66	9284.89	N.P.	N.P.
02/12/2020 - 03/11/2020	R1	G30	B	8	R1-G30-B-Day8	1806.63	4980.21	12505.2	21136.9	15399.3	315.406	N.P.
02/12/2020 - 03/11/2020	R1	G30	B	10	R1-G30-B-Day10	1183.35	863.123	36437.5	15024.2	40244.2	163.051	-24605.4
02/12/2020 - 03/11/2020	R1	G30	B	12	R1-G30-B-Day12	3269.39	24748.2	14254.5	38892.8	21412.9	1237.42	N.P.
02/12/2020 - 03/11/2020	R1	G30	B	14	R1-G30-B-Day14	7089.85	59652.8	20630.8	28389.2	13684	1210.26	N.P.
02/12/2020 - 03/11/2020	R1	G30	B	15	R1-G30-B-Day15	136.804	202.668	9501.5	64.6181	101.157	N.P.	N.P.
02/12/2020 - 03/11/2020	R1	G30	B	17	R1-G30-B-Day17	1316.9	8827.44	195845	59375.1	66639.2	885.784	N.P.
02/12/2020 - 03/11/2020	R1	G30	B	19	R1-G30-B-Day19	596.032	3667.12	269831	91007.6	175465	2615.73	N.P.
02/12/2020 - 03/11/2020	R1	G30	B	21	R1-G30-B-Day21	383.77	2281.31	324176	100167	233498	3411.29	26855.7
02/12/2020 - 03/11/2020	R1	G30	B	23	R1-G30-B-Day23	285.572	1703.05	361997	102457	252755	3781.35	19550.4
02/12/2020 - 03/11/2020	R1	G30	B	25	R1-G30-B-Day25	241.319	1374.11	372355	109557	286013	4046.73	24776.5
02/12/2020 - 03/11/2020	R1	G30	B	27	R1-G30-B-Day27	215.3	973.38	338902	109838	262690	4390.92	4129.17
02/12/2020 - 03/11/2020	R1	G30	C	2	R1-G30-C-Day2	288.391	479.304	5808.25	1443.89	2153.77	N.P.	N.P.
02/12/2020 - 03/11/2020	R1	G30	C	4	R1-G30-C-Day4	397.707	744.355	5296.46	2903.09	3727.66	N.P.	N.P.
02/12/2020 - 03/11/2020	R1	G30	C	6	R1-G30-C-Day6	513.251	991.983	7294.17	3659.7	3679	N.P.	N.P.
02/12/2020 - 03/11/2020	R1	G30	C	8	R1-G30-C-Day8	797.95	1693.26	8236.58	5210.26	4121.26	N.P.	N.P.
02/12/2020 - 03/11/2020	R1	G30	C	10	R1-G30-C-Day10	2999.3	2973.71	32405.8	44388.3	102326	N.P.	17795.5
02/12/2020 - 03/11/2020	R1	G30	C	12	R1-G30-C-Day12	1433.34	3584.53	7513.03	10389.8	6255.12	344.032	-33669.8
02/12/2020 - 03/11/2020	R1	G30	C	14	R1-G30-C-Day14	1558.8	5066.86	9392.25	17779.5	10005.1	573.992	-30590.7
02/12/2020 - 03/11/2020	R1	G30	C	15	R1-G30-C-Day15	132.9	153.813	7441.51	185.061	190.758	N.P.	N.P.
02/12/2020 - 03/11/2020	R1	G30	C	17	R1-G30-C-Day17	475.809	1513.18	161415	82401.1	122309	1073.65	12905.4
02/12/2020 - 03/11/2020	R1	G30	C	19	R1-G30-C-Day19	378.179	1443.35	241366	112271	243395	4781.27	96394.6
02/12/2020 - 03/11/2020	R1	G30	C	21	R1-G30-C-Day21	403.356	1470.52	178975	114620	301417	5683.68	131156
02/12/2020 - 03/11/2020	R1	G30	C	23	R1-G30-C-Day23	360.562	1362.3	142981	107617	289088	8045.31	126486
02/12/2020 - 03/11/2020	R1	G30	C	25	R1-G30-C-Day25	281.951	998.477	125466	98809.3	289686	7357.73	163536
02/12/2020 - 03/11/2020	R1	G30	C	27	R1-G30-C-Day27	205.544	627.837	97009.7	94815.2	303302	7687.86	113455
02/12/2020 - 03/11/2020	R1	G30	D	2	R1-G30-D-Day2	328.647	524.792	7381.31	1241.24	2041.04	N.P.	N.P.
02/12/2020 - 03/11/2020	R1	G30	D	4	R1-G30-D-Day4	480.505	794.635	8021.88	2106.35	3546.59	N.P.	N.P.
02/12/2020 - 03/11/2020	R1	G30	D	6	R1-G30-D-Day6	772.527	1247.34	11710.4	2417.16	3496.23	N.P.	N.P.
02/12/2020 - 03/11/2020	R1	G30	D	8	R1-G30-D-Day8	1194.73	2371.76	12897.9	3956.8	4854.04	N.P.	N.P.
02/12/2020 - 03/11/2020	R1	G30	D	10	R1-G30-D-Day10	2153.75	2815.09	55405.4	39404.3	73799.1	403.178	-11453.7
02/12/2020 - 03/11/2020	R1	G30	D	12	R1-G30-D-Day12	1181.22	3406.14	17838.4	7846.22	7075.02	246.884	-33706.7
02/12/2020 - 03/11/2020	R1	G30	D	14	R1-G30-D-Day14	1263.19	5056.48	26099.4	11064.1	9662.69	308.677	-35450.2
02/12/2020 - 03/11/2020	R1	G30	D	15	R1-G30-D-Day15	128.932	141.203	94.7401	N.P.	N.P.	N.P.	N.P.
02/12/2020 - 03/11/2020	R1	G30	D	17	R1-G30-D-Day17	449.692	1456.75	120566	67689.3	113149	751.161	17829.6
02/12/2020 - 03/11/2020	R1	G30	D	19	R1-G30-D-Day19	463.525	1290.09	129018	107016	231067	3550.99	137068
02/12/2020 - 03/11/2020	R1	G30	D	21	R1-G30-D-Day21	390.037	1417.62	135125	125024	302435	8694.96	154474
02/12/2020 - 03/11/2020	R1	G30	D	23	R1-G30-D-Day23	440.394	1995.88	108066	124316	311008	12715.4	178992
02/12/2020 - 03/11/2020	R1	G30	D	25	R1-G30-D-Day25	356.852	1685.45	99404.8	132649	335015	18295.1	252109
02/12/2020 - 03/11/2020	R1	G30	D	27	R1-G30-D-Day27	250.047	1061.76	106534	130668	315047	22100.9	200172
02/13/2020 - 03/12/2020	R2	G0	A	2	R2-G0-A-Day2	68.6259	12.2782	467.749	2.69447	-1.64231	0.192533	509
02/13/2020 - 03/12/2020	R2	G0	A	4	R2-G0-A-Day4	202.562	109.289	706.318	18.3793	20.8284	29.7835	332
02/13/2020 - 03/12/2020	R2	G0	A	6	R2-G0-A-Day6	259.535	41.517	531.177	11.0489	37.6443	37.9677	0
02/13/2020 - 03/12/2020	R2	G0	A	8	R2-G0-A-Day8	1319.26	2008.52	39812.1	605.205	419.739	-244.908	504
02/13/2020 - 03/12/2020	R2	G0	A	10	R2-G0-A-Day10	1453.13	4424.16	25576.9	724.461	351.649	-247.359	1249
02/13/2020 - 03/12/2020	R2	G0	A	12	R2-G0-A-Day12	1286.58	4677.51	8797.14	235.436	66.471	9.38734	500
02/13/2020 - 03/12/2020	R2	G0	A	14	R2-G0-A-Day14	5539.67	15881.2	103884	6892.87	3658.13	-58.7875	N.P.
02/13/2020 - 03/12/2020	R2	G0	A	15	R2-G0-A-Day15	2097.74	3901.77	168865	6561.94	4034.53	3.39627	N.P.
02/13/2020 - 03/12/2020	R2	G0	A	17	R2-G0-A-Day17	287.963	1014.05	492156	23744.2	11332.5	12.2042	N.P.
02/13/2020 - 03/12/2020	R2	G0	A	19	R2-G0-A-Day19	74.1991	1148.01	307670	13957.2	7347.76	-332.057	N.P.
02/13/2020 - 03/12/2020	R2	G0	A	21	R2-G0-A-Day21	48.5469	1234.2	213395	12183.2	12418.1	36.8322	N.P.
02/13/2020 - 03/12/2020	R2	G0	A	23	R2-G0-A-Day23	321.485	2642.06	260314	35158.1	41621.9	-222.113	N.P.
02/13/2020 - 03/12/2020	R2	G0	A	25	R2-G0-A-Day25	128.806	3808.94	231453	84259.5	103202	288.331	N.P.
02/13/2020 - 03/12/2020	R2	G0	A	27	R2-G0-A-Day27	838.548	7174.32	196550	102243	96522.7	395.928	N.P.
02/13/2020 - 03/12/2020	R2	G0	B	2	R2-G0-B-Day2	109.674	50.1846	340.943	35.631	65.1064	-191.884	11
02/13/2020 - 03/12/2020	R2	G0	B	4	R2-G0-B-Day4	1114.14	92.2928	951.996	65.5456	474.131	-16.8715	0
02/13/2020 - 03/12/2020	R2	G0	B	6	R2-G0-B-Day6	3587.98	570.108	1508.47	269.779	1832.08	-4.22432	1017
02/13/2020 - 03/12/2020	R2	G0	B	8	R2-G0-B-Day8	6634.39	794.063	1578.02	254.638	1463.41	-21.194	514
02/13/2020 - 03/12/2020	R2	G0	B	10	R2-G0-B-Day10	21609.3	2750.95	18755.7	1014.45	7519.16	-34.4776	N.P.
02/13/2020 - 03/12/2020	R2	G0	B	12	R2-G0-B-Day12	12643.3	2355.33	9063.12	513.226	2585.28	-142.079	1134
02/13/2020 - 03/12/2020	R2	G0	B	14	R2-G0-B-Day14	8428.93	2711.5	52730.1	918.125	2324.86	-19.1314	N.P.
02/13/2020 - 03/12/2020	R2	G0	B	15	R2-G0-B-Day15	3824.19	1406.15	35822	936.256	2776.2	-12.6314	N.P.
02/13/2020 - 03/12/2020	R2	G0	B	17	R2-G0-B-Day17	1324.86	338.343	156814	11832	77737.8	23.147	N.P.
02/13/2020 - 03/12/2020	R2	G0	B	19	R2-G0-B-Day19	978.822	342.639	151890	14038.9	137411	50.8817	N.P.
02/13/2020 - 03/12/2020	R2	G0	B	21	R2-G0-B-Day21	702.564	232.906	83298.5	10272.6	122799	77.6543	N.P.
02/13/2020 - 03/12/2020	R2	G0	B	23	R2-G0-B-Day23	695.302	98.2581	71499.3	12604.7	143370	152.47	N.P.
02/13/2020 - 03/12/2020	R2	G0	B	25	R2-G0-B-Day25	415.103	96.7877	37376.9	8516.1	97140.5	-83.7898	N.P.
02/13/2020 - 03/12/2020	R2	G0	B	27	R2-G0-B-Day27	530.261	19.5184	21475.3	4798.42	54106.5	1.74207	N.P.
02/13/2020 - 03/12/2020	R2	G0	C	2	R2-G0-C-Day2	124.159	-84.9402	781.395	39.1369	62.937	-203.786	0
02/13/2020 - 03/12/2020	R2	G0	C	4	R2-G0-C-Day4	558.726	150.735	452.135	9.93343	27.7413	10.462	0
02/13/2020 - 03/12/2020	R2	G0	C	6	R2-G0-C-Day6	86.1368	188.534	377.541	35.2546	13.0264	6.2519	65
02/13/2020 - 03/12/2020	R2	G0	C	8	R2-G0-C-Day8	2054.6	5698	1063.55	822.92	450.061	55.0802	486
02/13/2020 - 03/12/2020	R2	G0	C	10	R2-G0-C-Day10	59855.5	29585.7	3247.99	6592.31	3702.45	28.5778	N.P.
02/13/2020 - 03/12/2020	R2	G0	C	12	R2-G0-C-Day12	10659	57421.6	4985.03	3986.05	1321.2	50.925	0
02/13/2020 - 03/12/2020	R2	G0	C	14	R2-G0-C-Day14	5443.86	31807.8	6499.93	1941.08	1361.87	84.6169	N.P.
02/13/2020 - 03/12/2020	R2	G0	C	15	R2-G0-C-Day15	1026.13	8604.78	242820	33233.8	15968.5	-9.1823	N.P.
02/13/2020 - 03/12/2020	R2	G0	C	17	R2-G0-C-Day17	319.029	1261.04	474680	177421	183305	1168.26	N.P.
02/13/2020 - 03/12/2020	R2	G0	C	19	R2-G0-C-Day19	90.5704	593.512	616721	177367	309871	2515.01	N.P.
02/13/2020 - 03/12/2020	R2	G0	C	21	R2-G0-C-Day21	170.061	1045.37	800547	182442	434065	3961.63	N.P.
02/13/2020 - 03/12/2020	R2	G0	C	23	R2-G0-C-Day23	122.664	1206.63	1.28776e+06	296501	821848	6093.66	N.P.
02/13/2020 - 03/12/2020	R2	G0	C	25	R2-G0-C-Day25	18.5316	795.488	510783	156876	454862	2650.02	N.P.
02/13/2020 - 03/12/2020	R2	G0	C	27	R2-G0-C-Day27	3543.37	565.057	411625	164996	448027	2130.86	N.P.
02/13/2020 - 03/12/2020	R2	G0	D	2	R2-G0-D-Day2	104.281	590.7	801.94	61.1914	73.312	-129.63	900
02/13/2020 - 03/12/2020	R2	G0	D	4	R2-G0-D-Day4	723.467	214.956	400.955	8.18654	20.7754	-2.19434	0
02/13/2020 - 03/12/2020	R2	G0	D	6	R2-G0-D-Day6	9.53872	100.416	306.02	10.7719	9.57053	-361.016	437
02/13/2020 - 03/12/2020	R2	G0	D	8	R2-G0-D-Day8	51.304	221.016	384.021	24.4403	32.0317	-361.915	0
02/13/2020 - 03/12/2020	R2	G0	D	10	R2-G0-D-Day10	77.4413	1099.37	647.855	73.3784	39.0291	1.45959	394
02/13/2020 - 03/12/2020	R2	G0	D	12	R2-G0-D-Day12	133.904	1771.8	868.691	120.538	73.6945	-122.015	55
02/13/2020 - 03/12/2020	R2	G0	D	14	R2-G0-D-Day14	120.678	2247.17	778.769	139.952	101.856	48.0973	458
02/13/2020 - 03/12/2020	R2	G0	D	15	R2-G0-D-Day15	71.4104	958.368	70093.4	1138.7	591.2	16.7768	213.333
02/13/2020 - 03/12/2020	R2	G0	D	17	R2-G0-D-Day17	240.614	562.893	200762	42167.7	36074.6	27.3842	N.P.
02/13/2020 - 03/12/2020	R2	G0	D	19	R2-G0-D-Day19	200.676	468.622	151209	64862.4	77027.2	100.317	N.P.
02/13/2020 - 03/12/2020	R2	G0	D	21	R2-G0-D-Day21	85.6466	885.513	169247	126618	167897	1015.33	N.P.
02/13/2020 - 03/12/2020	R2	G0	D	23	R2-G0-D-Day23	6.45041	1563.97	309382	288271	417067	3703.74	N.P.
02/13/2020 - 03/12/2020	R2	G0	D	25	R2-G0-D-Day25	329.041	534.637	114527	157123	219563	1886.16	N.P.
02/13/2020 - 03/12/2020	R2	G0	D	27	R2-G0-D-Day27	156.333	579.997	87020.2	176364	223727	4681.27	N.P.
02/13/2020 - 03/12/2020	R2	G10	A	2	R2-G10-A-Day2	72.3007	71.8503	2303.43	17.9863	61.9657	-6.28188	404
02/13/2020 - 03/12/2020	R2	G10	A	4	R2-G10-A-Day4	143.452	70.0991	2029.6	121.083	171.991	26.5066	0
02/13/2020 - 03/12/2020	R2	G10	A	6	R2-G10-A-Day6	3538.49	5102.54	4949.34	831.269	1105.46	-2.91511	0
02/13/2020 - 03/12/2020	R2	G10	A	8	R2-G10-A-Day8	2013.07	2224.92	2281.54	380.28	423.815	6.02799	305.833
02/13/2020 - 03/12/2020	R2	G10	A	10	R2-G10-A-Day10	3305.15	17118.6	17977.4	3905.15	2639.78	-124.41	N.P.
02/13/2020 - 03/12/2020	R2	G10	A	12	R2-G10-A-Day12	5241.38	30151.8	16608.3	3071.48	1766.32	48.4987	N.P.
02/13/2020 - 03/12/2020	R2	G10	A	14	R2-G10-A-Day14	3278.93	29986	12121.3	4581.89	3347.32	-124.818	N.P.
02/13/2020 - 03/12/2020	R2	G10	A	15	R2-G10-A-Day15	896.802	7157.07	121799	5187.83	2787.27	-131.315	N.P.
02/13/2020 - 03/12/2020	R2	G10	A	17	R2-G10-A-Day17	247.994	1405.37	310471	55841.3	33897.3	-203.776	N.P.
02/13/2020 - 03/12/2020	R2	G10	A	19	R2-G10-A-Day19	188.001	854.194	303379	112556	144473	220.954	N.P.
02/13/2020 - 03/12/2020	R2	G10	A	21	R2-G10-A-Day21	135.407	1207.42	236166	150107	246665	2021.63	N.P.
02/13/2020 - 03/12/2020	R2	G10	A	23	R2-G10-A-Day23	103.484	1272.85	305421	181040	331234	3886.15	N.P.
02/13/2020 - 03/12/2020	R2	G10	A	25	R2-G10-A-Day25	-23.1945	1648.36	390918	309138	501522	9364.51	N.P.
02/13/2020 - 03/12/2020	R2	G10	A	27	R2-G10-A-Day27	311.496	358.916	161411	157255	196947	5437.46	N.P.
02/13/2020 - 03/12/2020	R2	G10	B	2	R2-G10-B-Day2	-89.8737	130.424	4084.22	256.507	62.4152	-9.59483	1377.33
02/13/2020 - 03/12/2020	R2	G10	B	4	R2-G10-B-Day4	169.325	96.7382	1883.85	188.438	239.772	28.9756	718
02/13/2020 - 03/12/2020	R2	G10	B	6	R2-G10-B-Day6	-59.3595	636.072	3354.55	467.74	575.924	6.68105	0
02/13/2020 - 03/12/2020	R2	G10	B	8	R2-G10-B-Day8	1008.15	2119.78	2015.56	574.16	598.902	10.8903	185.833
02/13/2020 - 03/12/2020	R2	G10	B	10	R2-G10-B-Day10	2938.96	14738.9	9812.35	2822.59	1696.13	-118.616	N.P.
02/13/2020 - 03/12/2020	R2	G10	B	12	R2-G10-B-Day12	2128.75	16115	7145.53	1826.8	941.644	27.1969	N.P.
02/13/2020 - 03/12/2020	R2	G10	B	14	R2-G10-B-Day14	6142.51	76268.7	12218.7	10190.5	6416.98	73.5728	0
02/13/2020 - 03/12/2020	R2	G10	B	15	R2-G10-B-Day15	1672.76	16087.2	149634	16307.4	5886.3	36.6524	N.P.
02/13/2020 - 03/12/2020	R2	G10	B	17	R2-G10-B-Day17	1062.59	4157.18	402652	186277	109881	694.721	N.P.
02/13/2020 - 03/12/2020	R2	G10	B	19	R2-G10-B-Day19	87.4553	1882.89	273498	145848	153024	1277.82	N.P.
02/13/2020 - 03/12/2020	R2	G10	B	21	R2-G10-B-Day21	323.569	1969.3	318436	188937	275343	4568.57	N.P.
02/13/2020 - 03/12/2020	R2	G10	B	23	R2-G10-B-Day23	238.681	1467.98	302101	179022	312356	6872.01	N.P.
02/13/2020 - 03/12/2020	R2	G10	B	25	R2-G10-B-Day25	118.529	1786.04	381088	309971	541471	19875.7	N.P.
02/13/2020 - 03/12/2020	R2	G10	B	27	R2-G10-B-Day27	119.998	775.992	108343	161108	220111	13170.6	N.P.
02/13/2020 - 03/12/2020	R2	G10	C	2	R2-G10-C-Day2	131.731	115.292	449.076	-26.8603	-38.841	-17.0807	1002.71
02/13/2020 - 03/12/2020	R2	G10	C	4	R2-G10-C-Day4	288.156	232.147	720.815	47.5298	62.9701	16.464	406
02/13/2020 - 03/12/2020	R2	G10	C	6	R2-G10-C-Day6	175.867	218.521	951.01	114.43	225.247	-235.588	184.755
02/13/2020 - 03/12/2020	R2	G10	C	8	R2-G10-C-Day8	3254.35	2853.46	6026.95	850.242	1186.33	-7.26887	N.P.
02/13/2020 - 03/12/2020	R2	G10	C	10	R2-G10-C-Day10	2573.06	5412.4	5234.27	807.372	850.397	-163.896	478
02/13/2020 - 03/12/2020	R2	G10	C	12	R2-G10-C-Day12	1548.93	5172.43	3941.94	609.542	360.069	-179.483	298
02/13/2020 - 03/12/2020	R2	G10	C	14	R2-G10-C-Day14	5118.69	24715.8	11400.2	3214.79	2125.96	-152.201	N.P.
02/13/2020 - 03/12/2020	R2	G10	C	15	R2-G10-C-Day15	1222.42	7872.08	82391.3	6704.34	4254.03	31.1563	N.P.
02/13/2020 - 03/12/2020	R2	G10	C	17	R2-G10-C-Day17	934.913	2169.37	356177	130937	155947	441.776	N.P.
02/13/2020 - 03/12/2020	R2	G10	C	19	R2-G10-C-Day19	519.855	877.257	335892	150413	281357	405.469	N.P.
02/13/2020 - 03/12/2020	R2	G10	C	21	R2-G10-C-Day21	77.0424	1146.82	368606	165357	402219	1605.5	N.P.
02/13/2020 - 03/12/2020	R2	G10	C	23	R2-G10-C-Day23	220.151	979.43	336258	200914	496968	8159.69	N.P.
02/13/2020 - 03/12/2020	R2	G10	C	25	R2-G10-C-Day25	-94.3847	1189.5	429546	359552	885407	28364.4	N.P.
02/13/2020 - 03/12/2020	R2	G10	C	27	R2-G10-C-Day27	104.454	716.213	133123	184590	340177	17490.2	N.P.
02/13/2020 - 03/12/2020	R2	G10	D	2	R2-G10-D-Day2	261.107	313.35	1608.54	220.273	290.884	-22.2149	N.P.
02/13/2020 - 03/12/2020	R2	G10	D	4	R2-G10-D-Day4	549.342	504.516	2591.74	461.986	783.104	8.00574	0
02/13/2020 - 03/12/2020	R2	G10	D	6	R2-G10-D-Day6	1274.22	1361.71	3728.94	1117.28	1861.33	-0.407774	0
02/13/2020 - 03/12/2020	R2	G10	D	8	R2-G10-D-Day8	815.66	2308.94	2775.34	1000.99	1203.27	-10.6583	187.5
02/13/2020 - 03/12/2020	R2	G10	D	10	R2-G10-D-Day10	1706	5948.52	2427.12	1214.93	1066.42	9.41401	N.P.
02/13/2020 - 03/12/2020	R2	G10	D	12	R2-G10-D-Day12	1938.76	8760.58	2256.06	1699.98	1625.08	-231.669	1575
02/13/2020 - 03/12/2020	R2	G10	D	14	R2-G10-D-Day14	2499.55	40076.4	8078.79	13849.2	11894.1	24.446	N.P.
02/13/2020 - 03/12/2020	R2	G10	D	15	R2-G10-D-Day15	1032.05	9587.77	134245	17850	8183.24	-80.453	N.P.
02/13/2020 - 03/12/2020	R2	G10	D	17	R2-G10-D-Day17	264.746	1390.78	279834	105318	68333.9	774.369	N.P.
02/13/2020 - 03/12/2020	R2	G10	D	19	R2-G10-D-Day19	445.965	1309.49	384762	141524	154980	2147.8	N.P.
02/13/2020 - 03/12/2020	R2	G10	D	21	R2-G10-D-Day21	357.276	1064.53	365667	130093	195538	2090.94	N.P.
02/13/2020 - 03/12/2020	R2	G10	D	23	R2-G10-D-Day23	377.335	1403.83	428275	171713	295278	4123.12	N.P.
02/13/2020 - 03/12/2020	R2	G10	D	25	R2-G10-D-Day25	65.5551	1574.82	718312	311085	551776	13423.1	N.P.
02/13/2020 - 03/12/2020	R2	G10	D	27	R2-G10-D-Day27	54.0378	436.396	198959	142650	186927	7326.88	N.P.
02/13/2020 - 03/12/2020	R2	G10	E	2	R2-G10-E-Day2	21.0103	0.693132	1366.76	-12.335	-40.1516	14.8778	744.1
02/13/2020 - 03/12/2020	R2	G10	E	4	R2-G10-E-Day4	42.3425	599.91	2977.06	219.157	170.669	39.6613	0
02/13/2020 - 03/12/2020	R2	G10	E	8	R2-G10-E-Day8	513.673	2400.35	2828.02	710.93	454.489	29.3411	0
02/13/2020 - 03/12/2020	R2	G10	E	10	R2-G10-E-Day10	1363.54	8996.67	4414.94	2337.03	908.796	51.8577	2627.08
02/13/2020 - 03/12/2020	R2	G10	E	12	R2-G10-E-Day12	2196.65	18104	4474.58	2192.98	662.823	-168.617	875
02/13/2020 - 03/12/2020	R2	G10	E	14	R2-G10-E-Day14	2111.67	28930.8	5028.12	3228.3	1030.74	196.295	1194.92
02/13/2020 - 03/12/2020	R2	G10	E	15	R2-G10-E-Day15	848.768	9233.21	111023	18404	3513.15	57.3924	1738.11
02/13/2020 - 03/12/2020	R2	G10	E	19	R2-G10-E-Day19	117.493	1436.61	569332	184216	213792	1743.35	N.P.
02/13/2020 - 03/12/2020	R2	G10	E	21	R2-G10-E-Day21	290.183	2016.6	653615	199700	305490	2660.2	N.P.
02/13/2020 - 03/12/2020	R2	G10	E	23	R2-G10-E-Day23	385.672	4736.38	724039	207674	328346	2813.71	N.P.
02/13/2020 - 03/12/2020	R2	G10	E	25	R2-G10-E-Day25	-82.2161	11992.9	1.06433e+06	342881	574484	5279.16	N.P.
02/13/2020 - 03/12/2020	R2	G10	E	27	R2-G10-E-Day27	323.858	3719.84	452654	214286	299614	8135.47	N.P.
02/13/2020 - 03/12/2020	R2	G30	A	2	R2-G30-A-Day2	369.335	172.572	1496.05	472.993	591.079	12.9976	439
02/13/2020 - 03/12/2020	R2	G30	A	4	R2-G30-A-Day4	404.742	1075.75	3141.2	799.999	1140.8	-9.07548	0
02/13/2020 - 03/12/2020	R2	G30	A	6	R2-G30-A-Day6	1533.47	1421.41	5351.87	1543.82	1560.52	8.99242	0
02/13/2020 - 03/12/2020	R2	G30	A	8	R2-G30-A-Day8	3460.08	3872.23	5054.76	1604.21	1678.48	13.0633	N.P.
02/13/2020 - 03/12/2020	R2	G30	A	10	R2-G30-A-Day10	2785.56	4183.67	3994.96	1211.59	1080.15	-133.508	493.77
02/13/2020 - 03/12/2020	R2	G30	A	12	R2-G30-A-Day12	4976.8	13143.5	8572.7	3509.79	2390.26	18.4004	2810.5
02/13/2020 - 03/12/2020	R2	G30	A	14	R2-G30-A-Day14	8696.13	43372.3	10886.5	12471.9	5840.84	-7.0032	N.P.
02/13/2020 - 03/12/2020	R2	G30	A	15	R2-G30-A-Day15	2985.97	14533.6	79711.3	20015.1	8723.82	48.9841	N.P.
02/13/2020 - 03/12/2020	R2	G30	A	17	R2-G30-A-Day17	153.43	1596.76	123134	93598.6	67969.8	1093.87	11614.2
02/13/2020 - 03/12/2020	R2	G30	A	19	R2-G30-A-Day19	1150.95	1401.98	263731	150438	213545	740.489	N.P.
02/13/2020 - 03/12/2020	R2	G30	A	21	R2-G30-A-Day21	504.761	1424.18	359310	173918	314664	4644.49	N.P.
02/13/2020 - 03/12/2020	R2	G30	A	23	R2-G30-A-Day23	276.556	992.11	382013	235784	428235	8381.47	N.P.
02/13/2020 - 03/12/2020	R2	G30	A	25	R2-G30-A-Day25	189.861	367.906	175451	145010	261101	7487.61	N.P.
02/13/2020 - 03/12/2020	R2	G30	A	27	R2-G30-A-Day27	102.369	444.77	125568	135072	223090	8954.32	N.P.
02/13/2020 - 03/12/2020	R2	G30	B	2	R2-G30-B-Day2	78.5254	249.462	2166.72	229.498	203.755	35.8323	323
02/13/2020 - 03/12/2020	R2	G30	B	4	R2-G30-B-Day4	774.103	1618.52	4872.59	703.338	774.178	4.33612	0
02/13/2020 - 03/12/2020	R2	G30	B	6	R2-G30-B-Day6	1679.4	4122.01	6908.43	1621.35	1632.57	1.80471	1671.7
02/13/2020 - 03/12/2020	R2	G30	B	8	R2-G30-B-Day8	3101.38	5312.1	5383.2	1778.53	1442.43	55.0404	0
02/13/2020 - 03/12/2020	R2	G30	B	10	R2-G30-B-Day10	3344.92	13575.5	5771.21	2364.7	1701.54	-107.557	344
02/13/2020 - 03/12/2020	R2	G30	B	12	R2-G30-B-Day12	4408.55	34864.5	5207.63	2265.53	1394.12	-45.954	N.P.
02/13/2020 - 03/12/2020	R2	G30	B	14	R2-G30-B-Day14	8283.68	106139	12330.4	7434.44	3602.15	438.96	N.P.
02/13/2020 - 03/12/2020	R2	G30	B	15	R2-G30-B-Day15	2004.86	26086.8	88823.5	18789.4	5461.87	152.632	N.P.
02/13/2020 - 03/12/2020	R2	G30	B	17	R2-G30-B-Day17	1504.37	7924.19	441340	184657	85648.2	628.328	3650.12
02/13/2020 - 03/12/2020	R2	G30	B	19	R2-G30-B-Day19	278.456	1932.55	326489	120081	107167	1636.59	N.P.
02/13/2020 - 03/12/2020	R2	G30	B	21	R2-G30-B-Day21	106.005	1660.62	330049	126156	155506	2283.57	N.P.
02/13/2020 - 03/12/2020	R2	G30	B	23	R2-G30-B-Day23	-49.9514	1640.13	634495	175818	249427	2787.06	N.P.
02/13/2020 - 03/12/2020	R2	G30	B	25	R2-G30-B-Day25	82.5097	824.423	282379	108019	145437	2834.29	N.P.
02/13/2020 - 03/12/2020	R2	G30	B	27	R2-G30-B-Day27	92.781	513.873	252778	107736	131937	3413.37	N.P.
02/13/2020 - 03/12/2020	R2	G30	C	2	R2-G30-C-Day2	58.1079	361.969	4797.29	1911.64	1792.76	6.98125	N.P.
02/13/2020 - 03/12/2020	R2	G30	C	4	R2-G30-C-Day4	115.675	1571.17	6112.61	1389.51	1078.87	-4.3699	0
02/13/2020 - 03/12/2020	R2	G30	C	6	R2-G30-C-Day6	185.72	1508.27	4089.2	1009.88	603.613	0.629009	101
02/13/2020 - 03/12/2020	R2	G30	C	8	R2-G30-C-Day8	373.208	5059.11	5824.75	2267.1	1178.49	-141.692	805.121
02/13/2020 - 03/12/2020	R2	G30	C	10	R2-G30-C-Day10	772.876	8943.95	5917.71	4114.39	1787.27	-139.91	1161
02/13/2020 - 03/12/2020	R2	G30	C	12	R2-G30-C-Day12	1229.74	15204.5	4410.29	4021.9	1905.87	29.8583	23.3333
02/13/2020 - 03/12/2020	R2	G30	C	14	R2-G30-C-Day14	2190.94	48419.3	13221.1	19849.6	11744.8	416.348	N.P.
02/13/2020 - 03/12/2020	R2	G30	C	15	R2-G30-C-Day15	991.431	20989.9	150553	37519.6	10586.4	184.789	N.P.
02/13/2020 - 03/12/2020	R2	G30	C	17	R2-G30-C-Day17	233.158	2849.2	126356	193697	93669.8	2788.54	1921.64
02/13/2020 - 03/12/2020	R2	G30	C	19	R2-G30-C-Day19	344.389	3178.73	176504	222398	309197	11563.1	N.P.
02/13/2020 - 03/12/2020	R2	G30	C	21	R2-G30-C-Day21	368.357	1355.04	182431	232009	368682	20766.6	N.P.
02/13/2020 - 03/12/2020	R2	G30	C	23	R2-G30-C-Day23	-68.9982	931.118	223881	342030	342867	28400.6	N.P.
02/13/2020 - 03/12/2020	R2	G30	C	25	R2-G30-C-Day25	95.9362	515.571	125070	184546	132979	16870.5	N.P.
02/13/2020 - 03/12/2020	R2	G30	C	27	R2-G30-C-Day27	135.531	201.257	92950.7	138978	72099.7	9874.88	N.P.
02/13/2020 - 03/12/2020	R2	G30	D	2	R2-G30-D-Day2	178.089	162.584	3056.89	114.795	165.514	-141.793	58
02/13/2020 - 03/12/2020	R2	G30	D	4	R2-G30-D-Day4	501.666	852.231	6672.43	1573.08	1948.05	17.1004	0
02/13/2020 - 03/12/2020	R2	G30	D	6	R2-G30-D-Day6	867.655	729.61	3436.81	1237.38	1551.36	11.1232	1114.69
02/13/2020 - 03/12/2020	R2	G30	D	8	R2-G30-D-Day8	2689.11	4344.65	6118.98	3364.04	3390.29	-246.479	917
02/13/2020 - 03/12/2020	R2	G30	D	10	R2-G30-D-Day10	6653.41	19213.2	7110.08	4836.14	4111.98	30.7498	N.P.
02/13/2020 - 03/12/2020	R2	G30	D	12	R2-G30-D-Day12	18704.8	96469.4	9815.58	6491.91	3046.95	136.349	0
02/13/2020 - 03/12/2020	R2	G30	D	14	R2-G30-D-Day14	12353.4	117766	9969.46	5147.84	2328.22	196.181	N.P.
02/13/2020 - 03/12/2020	R2	G30	D	15	R2-G30-D-Day15	2918.36	23476.3	97788.3	11144.3	4192.08	80.5358	2414.83
02/13/2020 - 03/12/2020	R2	G30	D	17	R2-G30-D-Day17	724.655	2628.29	267792	65587.7	26095.8	92.5869	N.P.
02/13/2020 - 03/12/2020	R2	G30	D	19	R2-G30-D-Day19	156.613	1498.6	253942	44633.2	23234.7	370.821	N.P.
02/13/2020 - 03/12/2020	R2	G30	D	21	R2-G30-D-Day21	229.237	1234.93	374344	35364	30016.9	256.473	N.P.
02/13/2020 - 03/12/2020	R2	G30	D	23	R2-G30-D-Day23	-80.9107	2303.22	388071	59780	72779.1	-245.994	N.P.
02/13/2020 - 03/12/2020	R2	G30	D	25	R2-G30-D-Day25	77.6941	2203.09	148671	61430.2	79033.6	460.702	N.P.
02/13/2020 - 03/12/2020	R2	G30	D	27	R2-G30-D-Day27	350.76	2853.39	101870	67245.3	85601.6	866.281	N.P.
02/13/2020 - 03/12/2020	R2	G30	E	2	R2-G30-E-Day2	65.3494	575.603	5749.66	624.918	705.505	40.5888	0
02/13/2020 - 03/12/2020	R2	G30	E	4	R2-G30-E-Day4	225.856	2505.1	8535.1	3744.36	3292.43	19.7035	0
02/13/2020 - 03/12/2020	R2	G30	E	6	R2-G30-E-Day6	240.538	2117	3380.7	633.855	421.625	23.1226	0
02/13/2020 - 03/12/2020	R2	G30	E	8	R2-G30-E-Day8	234.267	4214.28	9657.37	3770.89	2353.52	-177.368	1205
02/13/2020 - 03/12/2020	R2	G30	E	10	R2-G30-E-Day10	442.172	6297.37	10930.3	4196.89	2339.72	44.2756	N.P.
02/13/2020 - 03/12/2020	R2	G30	E	12	R2-G30-E-Day12	2000.25	36732.7	39512.5	34831.1	17783.3	245.243	0
02/13/2020 - 03/12/2020	R2	G30	E	14	R2-G30-E-Day14	3730.63	78198.6	32398.6	49605.9	24068	932.679	N.P.
02/13/2020 - 03/12/2020	R2	G30	E	15	R2-G30-E-Day15	1026.57	19482.4	82661.5	37619.9	9896.36	425.379	896.57
02/13/2020 - 03/12/2020	R2	G30	E	17	R2-G30-E-Day17
02/13/2020 - 03/12/2020	R2	G30	E	19	R2-G30-E-Day19	254.958	2955.83	208421	185346	138848	6229.69	N.P.
02/13/2020 - 03/12/2020	R2	G30	E	21	R2-G30-E-Day21	89.4258	2281.73	268904	203448	195236	10564.7	N.P.
02/13/2020 - 03/12/2020	R2	G30	E	23	R2-G30-E-Day23	-46.8562	1611.38	406594	278390	266622	10517	N.P.
02/13/2020 - 03/12/2020	R2	G30	E	25	R2-G30-E-Day25	125.317	907.609	194968	179864	158697	11320.3	N.P.
02/13/2020 - 03/12/2020	R2	G30	E	27	R2-G30-E-Day27	70.6095	431.802	158319	182973	132850	13247.5	N.P.
02/19/2020 - 03/18/2020	R3	G0	A	2	R3-G0-A-Day2	41.052	224.358	4244.35	41.7811	13.4689	-10.2488	717.627
02/19/2020 - 03/18/2020	R3	G0	A	4	R3-G0-A-Day4	197.873	567.172	5691.38	439.506	150.184	9.44931	1078.39
02/19/2020 - 03/18/2020	R3	G0	A	6	R3-G0-A-Day6	204.945	149.858	1220.65	55.5811	-5.94711	-10.3377	1261.93
02/19/2020 - 03/18/2020	R3	G0	A	8	R3-G0-A-Day8	673.232	1865.04	1172.28	277.759	148.79	-366.454	1933.97
02/19/2020 - 03/18/2020	R3	G0	A	10	R3-G0-A-Day10	1363.5	11523.1	2086.44	1742.39	545.107	-563.295	0
02/19/2020 - 03/18/2020	R3	G0	A	12	R3-G0-A-Day12	2197.21	20845.7	2084.28	2393.86	675.466	-441.365	0
02/19/2020 - 03/18/2020	R3	G0	A	14	R3-G0-A-Day14	1250	8814.61	875.12	865.613	333.465	36.5048	161.815
02/19/2020 - 03/18/2020	R3	G0	A	15	R3-G0-A-Day15	485.817	5221.74	219929	9993.27	2411.14	-95.0603	N.P.
02/19/2020 - 03/18/2020	R3	G0	A	17	R3-G0-A-Day17	80.9747	1962.3	275495	59391.5	22414.6	180.432	N.P.
02/19/2020 - 03/18/2020	R3	G0	A	19	R3-G0-A-Day19	51.8907	1270.62	337846	116594	137998	1842.44	N.P.
02/19/2020 - 03/18/2020	R3	G0	A	21	R3-G0-A-Day21	49.9811	1053.22	385551	151475	279474	4067.92	N.P.
02/19/2020 - 03/18/2020	R3	G0	A	23	R3-G0-A-Day23	-36.2506	2210.04	738876	308717	687217	6584.51	N.P.
02/19/2020 - 03/18/2020	R3	G0	A	25	R3-G0-A-Day25	32.6556	1533.93	388235	211355	502775	14254.9	N.P.
02/19/2020 - 03/18/2020	R3	G0	A	27	R3-G0-A-Day27	119.497	1272.9	323467	211848	511860	14705.1	N.P.
02/19/2020 - 03/18/2020	R3	G0	B	2	R3-G0-B-Day2	256.027	517.088	3909.05	70.5917	142.878	-170.423	1202.76
02/19/2020 - 03/18/2020	R3	G0	B	4	R3-G0-B-Day4	173.98	219.799	1154.7	19.6012	17.4935	13.073	0
02/19/2020 - 03/18/2020	R3	G0	B	6	R3-G0-B-Day6	43.2125	77.9398	396.086	-36.3835	-55.7723	39.2191	658.04
02/19/2020 - 03/18/2020	R3	G0	B	8	R3-G0-B-Day8	326.461	509.352	26321	378.15	300.221	-319.664	526
02/19/2020 - 03/18/2020	R3	G0	B	10	R3-G0-B-Day10	1853.08	6498.34	16029.2	658.261	295.126	-628.15	0
02/19/2020 - 03/18/2020	R3	G0	B	12	R3-G0-B-Day12	3397.49	10349	6741.9	1262.43	463.9	-600.467	0
02/19/2020 - 03/18/2020	R3	G0	B	14	R3-G0-B-Day14	1124.1	6158.78	2563.11	364.543	147.934	-130.066	167
02/19/2020 - 03/18/2020	R3	G0	B	15	R3-G0-B-Day15	315.219	1695.94	252385	867.054	537.276	-149.384	582
02/19/2020 - 03/18/2020	R3	G0	B	17	R3-G0-B-Day17	88.7028	137.364	227054	6944.46	5809.07	57.992	N.P.
02/19/2020 - 03/18/2020	R3	G0	B	19	R3-G0-B-Day19	5.70813	300.515	243982	6694.1	6606.22	-240.09	N.P.
02/19/2020 - 03/18/2020	R3	G0	B	21	R3-G0-B-Day21	75.418	794.473	295900	12637.8	15005.5	44.074	N.P.
02/19/2020 - 03/18/2020	R3	G0	B	23	R3-G0-B-Day23	-87.3726	1259.87	460937	34728.1	56334	54.4503	0
02/19/2020 - 03/18/2020	R3	G0	B	25	R3-G0-B-Day25	342.312	1314.87	278948	57415.2	103190	-6.01259	N.P.
02/19/2020 - 03/18/2020	R3	G0	B	27	R3-G0-B-Day27	550.944	1273.2	239497	69862.2	135403	71.3277	N.P.
02/19/2020 - 03/18/2020	R3	G0	C	2	R3-G0-C-Day2	197.517	56.1485	2769.24	2272.05	1492.88	87.4299	1697.5
02/19/2020 - 03/18/2020	R3	G0	C	4	R3-G0-C-Day4	831.694	417.614	1177.1	429.779	1126.96	3.94205	582
02/19/2020 - 03/18/2020	R3	G0	C	6	R3-G0-C-Day6	1180.55	615.145	666.059	98.6331	270.048	-13.3194	1335.87
02/19/2020 - 03/18/2020	R3	G0	C	8	R3-G0-C-Day8	6174.53	2784.41	5914.09	1003.17	2835.5	-379.422	936
02/19/2020 - 03/18/2020	R3	G0	C	10	R3-G0-C-Day10	22627.5	19848.3	14628.5	2417.85	3937.48	5753.78	0
02/19/2020 - 03/18/2020	R3	G0	C	12	R3-G0-C-Day12	10886.2	17019.7	5485.14	920.132	849.12	-607.658	0
02/19/2020 - 03/18/2020	R3	G0	C	14	R3-G0-C-Day14	8975.13	19883.9	39914.6	1834.51	1953.55	11.0061	2.16656
02/19/2020 - 03/18/2020	R3	G0	C	15	R3-G0-C-Day15	2326.99	7124.72	211961	10478.7	10450.8	-219.097	N.P.
02/19/2020 - 03/18/2020	R3	G0	C	17	R3-G0-C-Day17	350.945	743.392	333798	94318.8	117131	357.017	N.P.
02/19/2020 - 03/18/2020	R3	G0	C	19	R3-G0-C-Day19	331.037	570.652	581766	125055	297526	1106.14	N.P.
02/19/2020 - 03/18/2020	R3	G0	C	21	R3-G0-C-Day21	200.674	736.064	581107	109676	370871	1340.98	N.P.
02/19/2020 - 03/18/2020	R3	G0	C	23	R3-G0-C-Day23	-5.74405	855.666	1.07777e+06	192635	791909	1675.78	N.P.
02/19/2020 - 03/18/2020	R3	G0	C	25	R3-G0-C-Day25	83.131	672.96	491583	124720	469692	3250.52	N.P.
02/19/2020 - 03/18/2020	R3	G0	C	27	R3-G0-C-Day27	210.334	700.721	430457	116117	428448	3716.89	N.P.
02/19/2020 - 03/18/2020	R3	G0	D	2	R3-G0-D-Day2	95.616	26.8379	1665.76	135.976	146.208	45.2314	1585
02/19/2020 - 03/18/2020	R3	G0	D	4	R3-G0-D-Day4	9.75154	-0.495245	769.113	4.26821	13.4488	29.7715	0
02/19/2020 - 03/18/2020	R3	G0	D	6	R3-G0-D-Day6	258.303	83.3984	875.81	11.7174	23.5855	6.57894	0
02/19/2020 - 03/18/2020	R3	G0	D	8	R3-G0-D-Day8	40.3245	-9.68626	919.701	13.5939	27.2592	-351.857	261
02/19/2020 - 03/18/2020	R3	G0	D	10	R3-G0-D-Day10	126.595	184.591	1766.23	0.367869	2.68723	-607.964	0
02/19/2020 - 03/18/2020	R3	G0	D	12	R3-G0-D-Day12	51.7158	133.247	617.863	34.9363	41.5725	-153.958	348
02/19/2020 - 03/18/2020	R3	G0	D	14	R3-G0-D-Day14	-18.5706	-48.0603	494.578	15.2144	17.0345	19.0631	4.90742
02/19/2020 - 03/18/2020	R3	G0	D	15	R3-G0-D-Day15
02/19/2020 - 03/18/2020	R3	G0	D	17	R3-G0-D-Day17
02/19/2020 - 03/18/2020	R3	G0	D	19	R3-G0-D-Day19
02/19/2020 - 03/18/2020	R3	G0	D	21	R3-G0-D-Day21
02/19/2020 - 03/18/2020	R3	G0	D	23	R3-G0-D-Day23
02/19/2020 - 03/18/2020	R3	G0	D	25	R3-G0-D-Day25
02/19/2020 - 03/18/2020	R3	G0	D	27	R3-G0-D-Day27
02/19/2020 - 03/18/2020	R3	G10	A	2	R3-G10-A-Day2	39.0884	928.039	16760.2	3136.4	2107.98	61.9553	1112.6
02/19/2020 - 03/18/2020	R3	G10	A	4	R3-G10-A-Day4	675.866	7901.97	24989.3	15189.5	8244.94	22.1202	579.321
02/19/2020 - 03/18/2020	R3	G10	A	6	R3-G10-A-Day6	560.905	7841.25	11237.1	16329.6	7252.5	25.2758	N.P.
02/19/2020 - 03/18/2020	R3	G10	A	8	R3-G10-A-Day8	704.838	13684.2	12367.3	30336.7	11549.9	65.8981	N.P.
02/19/2020 - 03/18/2020	R3	G10	A	10	R3-G10-A-Day10	4471.6	63161.6	22095.6	72904.3	23361.7	921.462	0
02/19/2020 - 03/18/2020	R3	G10	A	12	R3-G10-A-Day12	11279.4	223302	20045	53553.9	13250.5	1988.98	0
02/19/2020 - 03/18/2020	R3	G10	A	14	R3-G10-A-Day14	7244.33	188598	9045.45	14906.5	3108.36	1365.96	N.P.
02/19/2020 - 03/18/2020	R3	G10	A	15	R3-G10-A-Day15	1713.79	50306.3	313971	46324.5	5337.41	498.62	N.P.
02/19/2020 - 03/18/2020	R3	G10	A	17	R3-G10-A-Day17	169.7	5396.91	435436	141585	55795.6	1105.43	N.P.
02/19/2020 - 03/18/2020	R3	G10	A	19	R3-G10-A-Day19	279.622	1909.75	488307	202757	279639	4360.23	N.P.
02/19/2020 - 03/18/2020	R3	G10	A	21	R3-G10-A-Day21	93.814	2038.31	900236	231801	500848	8856.33	N.P.
02/19/2020 - 03/18/2020	R3	G10	A	23	R3-G10-A-Day23	-51.1267	2042.33	1.09217e+06	347941	725626	5172.89	N.P.
02/19/2020 - 03/18/2020	R3	G10	A	25	R3-G10-A-Day25	-79.2883	2111.87	1.12716e+06	335526	633506	7438.72	N.P.
02/19/2020 - 03/18/2020	R3	G10	A	27	R3-G10-A-Day27	48.8854	1160.98	540171	174913	281746	7695.05	N.P.
02/19/2020 - 03/18/2020	R3	G10	B	2	R3-G10-B-Day2	114.94	211.927	10673.5	905.139	1435.14	-13.3554	2045.62
02/19/2020 - 03/18/2020	R3	G10	B	4	R3-G10-B-Day4	479.716	253.411	6236.16	1325.62	2390.2	-233.294	452
02/19/2020 - 03/18/2020	R3	G10	B	6	R3-G10-B-Day6	620.166	311.402	6127.65	1163.66	3144.64	-6.82137	999
02/19/2020 - 03/18/2020	R3	G10	B	8	R3-G10-B-Day8	1502.76	751.369	9320.91	2070.16	5386.33	-365.632	10004.1
02/19/2020 - 03/18/2020	R3	G10	B	10	R3-G10-B-Day10	1617.71	1397.62	16087.2	7712.82	15248	-204.175	N.P.
02/19/2020 - 03/18/2020	R3	G10	B	12	R3-G10-B-Day12	5998.29	5873.38	36207.6	20552.5	37538.4	5927.08	0
02/19/2020 - 03/18/2020	R3	G10	B	14	R3-G10-B-Day14	11287.9	11910.1	23190.9	20226.6	37123.8	116.859	N.P.
02/19/2020 - 03/18/2020	R3	G10	B	15	R3-G10-B-Day15	2526.33	4731.38	84093.3	17434.7	15678.7	17.0767	N.P.
02/19/2020 - 03/18/2020	R3	G10	B	17	R3-G10-B-Day17	116.714	362.204	134567	20215.3	28690.7	-40.1318	N.P.
02/19/2020 - 03/18/2020	R3	G10	B	19	R3-G10-B-Day19	230.539	639.129	265560	35478.5	89319.5	53.2889	N.P.
02/19/2020 - 03/18/2020	R3	G10	B	21	R3-G10-B-Day21	329.83	829.308	219552	40779.6	106129	-239.683	N.P.
02/19/2020 - 03/18/2020	R3	G10	B	23	R3-G10-B-Day23	-121.696	1756.1	246047	106046	254257	466.932	0
02/19/2020 - 03/18/2020	R3	G10	B	25	R3-G10-B-Day25	-53.1446	1814.96	242450	133463	329524	743.423	N.P.
02/19/2020 - 03/18/2020	R3	G10	B	27	R3-G10-B-Day27	263.391	868.715	117982	84936	219163	922.458	N.P.
02/19/2020 - 03/18/2020	R3	G10	C	2	R3-G10-C-Day2	209.719	1170.25	19759	3947.31	2524.15	49.3183	1083
02/19/2020 - 03/18/2020	R3	G10	C	4	R3-G10-C-Day4	549.881	3281.82	13189	6294	3636.43	35.9999	691
02/19/2020 - 03/18/2020	R3	G10	C	6	R3-G10-C-Day6	902.265	5242.77	12245.6	7823.39	3898.45	78.8817	N.P.
02/19/2020 - 03/18/2020	R3	G10	C	8	R3-G10-C-Day8	1596.33	9951.67	17357.5	13276.8	6106.12	-268.67	N.P.
02/19/2020 - 03/18/2020	R3	G10	C	10	R3-G10-C-Day10	2453.07	27029.8	34841.1	35415.8	13319.5	212.578	1889.08
02/19/2020 - 03/18/2020	R3	G10	C	12	R3-G10-C-Day12	5868.22	65984.9	32669.6	33974.7	10525.6	233.876	0
02/19/2020 - 03/18/2020	R3	G10	C	14	R3-G10-C-Day14	5080.99	83108.6	17632.5	13105.2	3716.13	1070.06	N.P.
02/19/2020 - 03/18/2020	R3	G10	C	15	R3-G10-C-Day15	1632.35	24322.7	217785	51581.9	10521.7	-16.7454	N.P.
02/19/2020 - 03/18/2020	R3	G10	C	17	R3-G10-C-Day17	211.278	3081.2	287043	135657	78427	756.753	N.P.
02/19/2020 - 03/18/2020	R3	G10	C	19	R3-G10-C-Day19	537.276	1737.08	516597	207586	344566	1588.85	N.P.
02/19/2020 - 03/18/2020	R3	G10	C	21	R3-G10-C-Day21	51.9741	1093.35	408615	177778	375762	2557.35	N.P.
02/19/2020 - 03/18/2020	R3	G10	C	23	R3-G10-C-Day23	-54.9021	2842.09	918168	355885	816156	10412.6	N.P.
02/19/2020 - 03/18/2020	R3	G10	C	25	R3-G10-C-Day25	-105.403	1720.91	782409	307834	645424	11707	N.P.
02/19/2020 - 03/18/2020	R3	G10	C	27	R3-G10-C-Day27	92.4327	695.786	260919	140793	221845	8689.1	N.P.
02/19/2020 - 03/18/2020	R3	G30	A	2	R3-G30-A-Day2	144.742	733.443	5659.46	3260.15	3549.89	-257.279	2603.31
02/19/2020 - 03/18/2020	R3	G30	A	4	R3-G30-A-Day4	1114.07	1624.85	8450.46	7527.03	10035.5	-152.15	2010
02/19/2020 - 03/18/2020	R3	G30	A	6	R3-G30-A-Day6	1567.99	2328.83	15259.8	10394.4	11297	-124.371	N.P.
02/19/2020 - 03/18/2020	R3	G30	A	8	R3-G30-A-Day8	2081.64	4359.54	18169.7	16726.7	15803.6	-4.92981	35
02/19/2020 - 03/18/2020	R3	G30	A	10	R3-G30-A-Day10	5396.11	6910.17	21932.9	35710.1	31347.1	73.528	N.P.
02/19/2020 - 03/18/2020	R3	G30	A	12	R3-G30-A-Day12	3087.28	12181.2	15077.4	41892.6	27567.8	1529.91	1874.69
02/19/2020 - 03/18/2020	R3	G30	A	14	R3-G30-A-Day14	8892.28	35153	35268.3	88530.7	55623.6	3627.91	N.P.
02/19/2020 - 03/18/2020	R3	G30	A	15	R3-G30-A-Day15	4796.29	17682.2	160179	116254	70497.9	923.543	195.503
02/19/2020 - 03/18/2020	R3	G30	A	17	R3-G30-A-Day17	900.841	2405.1	125288	135057	143668	1451.08	N.P.
02/19/2020 - 03/18/2020	R3	G30	A	19	R3-G30-A-Day19	335.28	1742.71	156561	183316	303191	11884	N.P.
02/19/2020 - 03/18/2020	R3	G30	A	21	R3-G30-A-Day21	107.351	1780.22	184062	207433	381122	8851.34	N.P.
02/19/2020 - 03/18/2020	R3	G30	A	23	R3-G30-A-Day23	211.465	1562.93	144802	186730	338529	29749.5	N.P.
02/19/2020 - 03/18/2020	R3	G30	A	25	R3-G30-A-Day25	37.6817	902.138	147725	168490	285059	32599.3	N.P.
02/19/2020 - 03/18/2020	R3	G30	A	27	R3-G30-A-Day27	499.294	999.291	90931.5	110474	157637	22955.3	N.P.
02/19/2020 - 03/18/2020	R3	G30	B	2	R3-G30-B-Day2	169.702	742.367	18584	5212.12	5119.32	-8.85406	N.P.
02/19/2020 - 03/18/2020	R3	G30	B	4	R3-G30-B-Day4	265.427	1285.16	5315.41	8431	5988.01	23.8161	N.P.
02/19/2020 - 03/18/2020	R3	G30	B	4	R3-G30-B-Day4	958.638	2586.22	17572.4	20592.8	15930.4	-160.993	N.P.
02/19/2020 - 03/18/2020	R3	G30	B	6	R3-G30-B-Day6	921.573	6095.33	20874.8	34500.8	19688.7	246.798	N.P.
02/19/2020 - 03/18/2020	R3	G30	B	8	R3-G30-B-Day8	1639.12	9538.29	25241.3	59140.6	28635.4	24.028	N.P.
02/19/2020 - 03/18/2020	R3	G30	B	10	R3-G30-B-Day10	2930.74	28170.9	24335.1	89870.7	38454	1031.17	N.P.
02/19/2020 - 03/18/2020	R3	G30	B	12	R3-G30-B-Day12	3617.3	56895.7	21697.9	117747	44332.6	3096.19	N.P.
02/19/2020 - 03/18/2020	R3	G30	B	14	R3-G30-B-Day14	3367	89478.4	25802.1	137524	49567.9	6697.2	N.P.
02/19/2020 - 03/18/2020	R3	G30	B	15	R3-G30-B-Day15	1840.28	44741.2	259182	203446	49217.9	2568.37	3042.31
02/19/2020 - 03/18/2020	R3	G30	B	17	R3-G30-B-Day17	281.134	4324.31	170294	143427	73228.7	4598.44	N.P.
02/19/2020 - 03/18/2020	R3	G30	B	19	R3-G30-B-Day19	128.968	2249.78	313558	223904	303394	23254.1	N.P.
02/19/2020 - 03/18/2020	R3	G30	B	21	R3-G30-B-Day21	295.078	2104.7	340711	231103	388585	10492.2	N.P.
02/19/2020 - 03/18/2020	R3	G30	B	23	R3-G30-B-Day23	144.215	2033.33	304621	226783	359232	41344.9	N.P.
02/19/2020 - 03/18/2020	R3	G30	B	25	R3-G30-B-Day25	356.47	1421.58	272104	207110	279461	13271.9	N.P.
02/19/2020 - 03/18/2020	R3	G30	B	27	R3-G30-B-Day27	47.1071	1155.28	191730	178982	214315	29030.6	N.P.
02/19/2020 - 03/18/2020	R3	G30	C	2	R3-G30-C-Day2	11.8353	205.836	1674.02	615.73	806.232	16.2342	497
02/19/2020 - 03/18/2020	R3	G30	C	4	R3-G30-C-Day4	74.0395	275.167	3046.02	1412.87	2609.52	-210.226	398.468
02/19/2020 - 03/18/2020	R3	G30	C	6	R3-G30-C-Day6	168.637	482.728	4123.04	4310.52	6578.19	-157.148	N.P.
02/19/2020 - 03/18/2020	R3	G30	C	8	R3-G30-C-Day8	483.926	856.113	6238.86	11036.5	11945.6	-14.0529	416
02/19/2020 - 03/18/2020	R3	G30	C	10	R3-G30-C-Day10	1378.69	3800.34	7556.83	29397.2	23909.5	-200.077	N.P.
02/19/2020 - 03/18/2020	R3	G30	C	12	R3-G30-C-Day12	880.673	4756.66	4606.53	38581.5	25847.9	1185.98	787.953
02/19/2020 - 03/18/2020	R3	G30	C	14	R3-G30-C-Day14	232.798	1265.96	63440.4	64852.6	41657.1	1927.7	N.P.
02/19/2020 - 03/18/2020	R3	G30	C	15	R3-G30-C-Day15	1784.37	8118.22	66311.5	141990	81207.8	2439.7	4822.04
02/19/2020 - 03/18/2020	R3	G30	C	17	R3-G30-C-Day17	233.158	2849.2	126356	193697	93669.8	2788.54	N.P.
02/19/2020 - 03/18/2020	R3	G30	C	19	R3-G30-C-Day19	175.204	2470.56	91608.5	136542	139647	6925.75	N.P.
02/19/2020 - 03/18/2020	R3	G30	C	21	R3-G30-C-Day21	462.495	2149.34	97712.7	172308	192776	3736.02	N.P.
02/19/2020 - 03/18/2020	R3	G30	C	23	R3-G30-C-Day23	40.2497	1444.69	88961	185695	225511	23859.8	N.P.
02/19/2020 - 03/18/2020	R3	G30	C	25	R3-G30-C-Day25	208.127	1023.72	72457.7	185227	225715	8866.4	N.P.
02/19/2020 - 03/18/2020	R3	G30	C	27	R3-G30-C-Day27	115.967	113.231	43634.1	157772	132407	25411	1896.9
